# Supplementary material for: Meeting radiation dosimetry capacity requirements of population-scale exposures by geostatistical sampling
Source: PLoS One. 2020 Apr 24;15(4):e0232008. doi: 10.1371/journal.pone.0232008 (PMC7182271; doi:10.1371/journal.pone.0232008)
Supplement: S2 Table — (XLSX) [file pone.0232008.s005.xlsx]

## Sheet: Table-SDC1B
S1B Table: Comparison between Scenario Replicates in terms of Area (Bray-Curtis dissimilarity [BCD]; Root-mean-square deviation [RMSD])
Comparisons of Replicates:	1-2		1-3		2-3		1-4		2-4		3-4		1-5		2-5		3-5
	BCD	RMSD	BCD	RMSD	BCD	RMSD	BCD	RMSD	BCD	RMSD	BCD	RMSD	BCD	RMSD	BCD	RMSD	BCD	RMSD
Albany NY	0.067	0.151	0.124	0.297	0.127	0.3
Alexandria VA	0.185	0.417	0.132	0.257	0.167	0.403
Baltimore MD	0.124	0.253	0.128	0.28	0.181	0.4
Boston MA	0.086	0.213	0.188	0.422	0.181	0.414
Birmingham AL	0.116	0.246	0.111	0.227	0.086	0.186
Buffalo NY	0.122	0.297	0.104	0.232	0.104	0.235
Burlington VT	0.153	0.294	0.181	0.418	0.181	0.418
Camden NJ	0.126	0.261	0.091	0.197	0.131	0.267
Charleston SC	0.187	0.448	0.101	0.223	0.176	0.441
Charlotte NC	0.238	0.492	0.204	0.45	0.145	0.293
Chicago IL	0.222	0.496	0.182	0.469	0.213	0.488
Cincinnati OH	0.087	0.179	0.094	0.196	0.086	0.189
Cleveland OH	0.097	0.223	0.157	0.398	0.202	0.443
Columbia SC	0.215	0.411	0.264	0.541	0.365	0.627	0.187	0.406	0.329	0.617	0.254	0.525	0.257	0.548	0.457	0.739	0.365	0.668
Columbus OH	0.351	0.64	0.084	0.215	0.321	0.618	0.156	0.324	0.296	0.605	0.126	0.262	0.248	0.497	0.36	0.674	0.241	0.489
Des Moines IA	0.112	0.237	0.137	0.381	0.164	0.4
Detroit MI	0.117	0.236	0.083	0.175	0.088	0.181
Evansville IN	0.35	0.641	0.326	0.598	0.315	0.589
Grand Rapids MI	0.121	0.262	0.089	0.195	0.128	0.287
New York NY (Rural)	0.182	0.429	0.167	0.326	0.248	0.495
New York NY (Urban)	0.07	0.144	0.07	0.142	0.064	0.134
Philadelphia PA (Urban)	0.138	0.284	0.09	0.187	0.117	0.247
Washington D.C. (Rural)	0.128	0.27	0.207	0.45	0.162	0.402
Washington D.C. (Urban)	0.169	0.408	0.081	0.168	0.138	0.382
